# Supplementary material for: Differing Nutrient Intake and Dietary Patterns According to the Presence of Hyper-Low-Density Lipoprotein Cholesterolemia or Hypertriglyceridemia
Source: Nutrients. 2021 Aug 28;13(9):3008. doi: 10.3390/nu13093008 (PMC8469560; doi:10.3390/nu13093008)
Supplement: Supplementary file 1 [file nutrients-13-03008-s001.zip]

Archive with 1 entries (1 files):
- nutrients-1352636-supplementary.pdf
